# Supplementary material for: Divergent Pathogenesis and Transmission of Highly Pathogenic Avian Influenza A(H5N1) in Swine
Source: Emerg Infect Dis. 2024 Apr;30(4):738–51. doi: 10.3201/eid3004.231141 (PMC10977838; doi:10.3201/eid3004.231141)
Supplement: Appendix 2 — Additional data from study about divergent pathogenesis and transmission of highly pathogenic avian influenza A(H5N1) in swine. [file 23-1141-Techapp-s2.xlsx]

## Sheet: Appendix 2 Table 1. Turkey
Article DOI: https://doi.org/10.3201/eid3004.231141
Divergent Pathogenesis and Transmission of Highly Pathogenic Avian Influenza A(H5N1) in Swine
Appendix 2 Table 1. Within-host variants identified in the A/turkey/Minnesota/22-010654-002/2022 group
Pig	Strain	Sample source	Gene	Nt site	Ref base	Variant base	Coding region change	Frequency	Description	Type	Comments	Citation
stock	A/turkey/Minnesota/22-010654-002/2022	stock	PB2	216	A	G	E72	0.0244	SYN
stock	A/turkey/Minnesota/22-010654-002/2022	stock	PB2	2050	G	A	A684T	0.042
stock	A/turkey/Minnesota/22-010654-002/2022	stock	PB1	243	A	G	G81	0.0652	SYN
stock	A/turkey/Minnesota/22-010654-002/2022	stock	PB1	2034	T	A	S678	0.0123	SYN
stock	A/turkey/Minnesota/22-010654-002/2022	stock	PA	945	T	G	F315	0.0199	SYN
stock	A/turkey/Minnesota/22-010654-002/2022	stock	HA	1052	T	A	I351K	0.0434
stock	A/turkey/Minnesota/22-010654-002/2022	stock	NP	326	T	C	I109T	0.0136
stock	A/turkey/Minnesota/22-010654-002/2022	stock	NP	537	T	A	A179	0.0108	SYN
stock	A/turkey/Minnesota/22-010654-002/2022	stock	NA	607	G	A	V203M	0.0197
stock	A/turkey/Minnesota/22-010654-002/2022	stock	NA	825	C	T	H275	0.0105	SYN
stock	A/turkey/Minnesota/22-010654-002/2022	stock	NS	466	A	G	I156V	0.1369
781	A/turkey/Minnesota/22-010654-002/2022	BALF 5dpi	HA	246	G	A	M82	0.0585	SYN
781	A/turkey/Minnesota/22-010654-002/2022	BALF 5dpi	HA	699	C	T	S233	0.0179	SYN
781	A/turkey/Minnesota/22-010654-002/2022	BALF 5dpi	HA	716	G	A	R239H	0.0298		functional	This residue is important in receptor recognition by HA	PMID: 16543414, 9454721, 7975212 ,
781	A/turkey/Minnesota/22-010654-002/2022	BALF 5dpi	HA	1034	G	A	R345K	0.0237
781	A/turkey/Minnesota/22-010654-002/2022	BALF 5dpi	HA	1352	G	A	R451K	0.0228		sequence alteration	Mutation at this site to K has been shown to decrease the pH of HA conformational change and membrane fusion.	PMID: 19193808,
781	A/turkey/Minnesota/22-010654-002/2022	BALF 5dpi	NP	448	A	G	R150G	0.0573
781	A/turkey/Minnesota/22-010654-002/2022	BALF 5dpi	NP	449	G	A	R150K	0.0487
781	A/turkey/Minnesota/22-010654-002/2022	BALF 5dpi	NP	1020	T	C	D340	0.9679	SYN
781	A/turkey/Minnesota/22-010654-002/2022	BALF 5dpi	M	909	A	G	G303	0.0131	SYN
781	A/turkey/Minnesota/22-010654-002/2022	BALF 5dpi	NS	98	T	C	L33P	0.0174
781	A/turkey/Minnesota/22-010654-002/2022	BALF 5dpi	NS	234	A	C	K78	0.1087	SYN
781	A/turkey/Minnesota/22-010654-002/2022	BALF 5dpi	NS	419	G	A	R140Q	0.0146
781	A/turkey/Minnesota/22-010654-002/2022	BALF 5dpi	NS	607	T	A	W203R	0.0131		functional	The 203 position is associated with the NS1 effector domain that mediates interactions with several host proteins and may stabilize the N-terminal RNA-binding domain.	PMID: 18725644, 18796704, 16715094, 18585749,
781	A/turkey/Minnesota/22-010654-002/2022	BALF 5dpi	NS	748	C	G	Q250E	0.0313
781	A/turkey/Minnesota/22-010654-002/2022	BALF 5dpi	NS	785	C	T	T262I	0.0215
784	A/turkey/Minnesota/22-010654-002/2022	BALF 5dpi	PB2	891	C	T	I297	0.0596	SYN
784	A/turkey/Minnesota/22-010654-002/2022	BALF 5dpi	PB2	1879	G	A	E627K	0.0495		sequence alteration	PB2 E627K substitution in avian isolates enhances replication and pathogenicity in mammals at a lower temperature in the upper respiratory tract. May be associated with increased virulence.	PMID: 11546875, PMID: 17073083, PMID: 10769072,
784	A/turkey/Minnesota/22-010654-002/2022	BALF 5dpi	PB1	243	A	G	G81	0.1156	SYN, in stock at 6.5%
784	A/turkey/Minnesota/22-010654-002/2022	BALF 5dpi	PB1	1491	T	C	Y497	0.1667	SYN
784	A/turkey/Minnesota/22-010654-002/2022	BALF 5dpi	PB1	1512	C	T	N504	0.0968	SYN
784	A/turkey/Minnesota/22-010654-002/2022	BALF 5dpi	PA	1186	G	A	D396N	0.3196
784	A/turkey/Minnesota/22-010654-002/2022	BALF 5dpi	PA	1565	G	A	S522N	0.0231
784	A/turkey/Minnesota/22-010654-002/2022	BALF 5dpi	HA	184	G	A	G62R	0.0712
784	A/turkey/Minnesota/22-010654-002/2022	BALF 5dpi	HA	195	T	C	P65	0.2845	SYN
784	A/turkey/Minnesota/22-010654-002/2022	BALF 5dpi	HA	256	T	C	F86L	0.012
784	A/turkey/Minnesota/22-010654-002/2022	BALF 5dpi	HA	867	C	T	H289	0.0167	SYN
784	A/turkey/Minnesota/22-010654-002/2022	BALF 5dpi	HA	1204	G	A	D402N	0.024
784	A/turkey/Minnesota/22-010654-002/2022	BALF 5dpi	HA	1256	A	G	E419G	0.0166
784	A/turkey/Minnesota/22-010654-002/2022	BALF 5dpi	HA	1271	A	G	N424S	0.0351
784	A/turkey/Minnesota/22-010654-002/2022	BALF 5dpi	HA	1557	C	T	S519	0.0216	SYN
784	A/turkey/Minnesota/22-010654-002/2022	BALF 5dpi	NP	843	T	C	Y281	0.0199	SYN
784	A/turkey/Minnesota/22-010654-002/2022	BALF 5dpi	NP	1049	C	A	T350K	0.0303
784	A/turkey/Minnesota/22-010654-002/2022	BALF 5dpi	NA	847	C	T	P283S	0.0104
784	A/turkey/Minnesota/22-010654-002/2022	BALF 5dpi	NA	1331	C	T	S444F	0.0156
784	A/turkey/Minnesota/22-010654-002/2022	BALF 5dpi	M	342	A	G	E114	0.0154	SYN
784	A/turkey/Minnesota/22-010654-002/2022	BALF 5dpi	M	642	G	A	Q214	0.0163	SYN
784	A/turkey/Minnesota/22-010654-002/2022	BALF 5dpi	NS	466	A	G	I156V	0.0156	in stock at 14%
784	A/turkey/Minnesota/22-010654-002/2022	BALF 5dpi	NS	582	C	T	V194	0.0824	SYN
784	A/turkey/Minnesota/22-010654-002/2022	BALF 5dpi	NS	736	G	A	D246N	0.1493
784	A/turkey/Minnesota/22-010654-002/2022	BALF 5dpi	NS	767	T	C	F256S	0.0105

## Sheet: Appendix 2 Table 2. Bald Eagle
Appendix 2 Table 2. Within-host variants identified in the A/bald eagle/Florida/22-006544-004/2022 group
Pig	Strain	Sample source	Gene	Nt site	Ref base	Variant base	Coding region change	Frequency	Description	Type	Comments	Citation
stock	A/bald eagle/Florida/22-006544-004/2022	stock	PB2	767	A	G	D256G	0.0115		functional	The D256G substitution is located in the functional domain of the PB2 protein. The D256G and E627K amino acid substitutions play a role in the adaptation of influenza viruses to new hosts as reflected by a significant increase in the polymerase activity in mammalian cells.	PMID: 19052090,
stock	A/bald eagle/Florida/22-006544-004/2022	stock	PB2	1562	C	A	T521K	0.0107
stock	A/bald eagle/Florida/22-006544-004/2022	stock	PB2	1626	C	T	P542	0.0296	SYN
stock	A/bald eagle/Florida/22-006544-004/2022	stock	PB1	322	C	A	C107*	0.1309	introduces a stop codon
stock	A/bald eagle/Florida/22-006544-004/2022	stock	PB1	426	A	T	A142	0.027	SYN
stock	A/bald eagle/Florida/22-006544-004/2022	stock	PB1	429	A	T	L143	0.0223
stock	A/bald eagle/Florida/22-006544-004/2022	stock	PB1	476	A	G	E159G	0.1333
stock	A/bald eagle/Florida/22-006544-004/2022	stock	PB1	1368	T	G	H456	0.0116
stock	A/bald eagle/Florida/22-006544-004/2022	stock	PA	1293	C	T	D431	0.0165
stock	A/bald eagle/Florida/22-006544-004/2022	stock	HA	1526	A	T	E509V	0.082
stock	A/bald eagle/Florida/22-006544-004/2022	stock	HA	1531	G	A	A511T	0.0826
stock	A/bald eagle/Florida/22-006544-004/2022	stock	NP	215	A	C	D72A	0.035
stock	A/bald eagle/Florida/22-006544-004/2022	stock	NA	288	G	C	G96	0.2603
stock	A/bald eagle/Florida/22-006544-004/2022	stock	NA	384	A	G	E128	0.0656
stock	A/bald eagle/Florida/22-006544-004/2022	stock	NA	506	C	T	P169L	0.0713
stock	A/bald eagle/Florida/22-006544-004/2022	stock	M	201	C	T	T67	0.0235
stock	A/bald eagle/Florida/22-006544-004/2022	stock	M	203	T	G	V68G	0.0234		functional	This N-terminal region binds to vRNP.	PMID: 10438836,
stock	A/bald eagle/Florida/22-006544-004/2022	stock	M	206	C	A	P69H	0.0233		functional	This N-terminal region binds to vRNP.	PMID: 10438836,
stock	A/bald eagle/Florida/22-006544-004/2022	stock	M	208	A	G	S70G	0.0226		functional	This N-terminal region binds to vRNP.	PMID: 10438836,
stock	A/bald eagle/Florida/22-006544-004/2022	stock	M	271	A	T	N91Y	0.0127		functional	This region has been found to be essential for anti-RNA synthesis activity, RNA binding, and oligomerization of M1.	PMID: 8523532,
stock	A/bald eagle/Florida/22-006544-004/2022	stock	M	382	A	T	M128L	0.0102
stock	A/bald eagle/Florida/22-006544-004/2022	stock	M	408	G	C	G136	0.0221
stock	A/bald eagle/Florida/22-006544-004/2022	stock	NS	275	A	G	D92G	0.0395		sequence alteration	This residue of NS1 is responsible for H5N1 viruses' resistance to the interferons and TNF-alpha and depends on the substitution of glutamic acid for aspartic acid at position 92 of the NS1 molecule. This has been disputed by subsequent research	PMID: 12195436, 23042343,
791	A/bald eagle/Florida/22-006544-004/2022	BALF 3dpi	PB2	608	T	C	V203A	0.0237
791	A/bald eagle/Florida/22-006544-004/2022	BALF 3dpi	PB1	1985	C	A	C662N	0.0321
791	A/bald eagle/Florida/22-006544-004/2022	BALF 3dpi	HA	1130	G	A	S377N	0.1405
791	A/bald eagle/Florida/22-006544-004/2022	BALF 3dpi	NP	336	C	T	D112	0.1173	SYN
791	A/bald eagle/Florida/22-006544-004/2022	BALF 3dpi	NA	288	G	C	G96	0.1177	in stock at 26%, SYN
791	A/bald eagle/Florida/22-006544-004/2022	BALF 3dpi	NA	759	T	C	Y253	0.0184	SYN
791	A/bald eagle/Florida/22-006544-004/2022	BALF 3dpi	M	129	G	A	M43	0.0122	SYN
791	A/bald eagle/Florida/22-006544-004/2022	BALF 3dpi	M	913	G	A	V305I	0.0404
792	A/bald eagle/Florida/22-006544-004/2022	BALF 3dpi	PA	895	G	A	G299R	0.1019
792	A/bald eagle/Florida/22-006544-004/2022	BALF 3dpi	PA	957	G	A	E319	0.0365	SYN
792	A/bald eagle/Florida/22-006544-004/2022	BALF 3dpi	HA	510	C	T	N170	0.0446	SYN
792	A/bald eagle/Florida/22-006544-004/2022	BALF 3dpi	HA	891	A	G	P297	0.0285	SYN
792	A/bald eagle/Florida/22-006544-004/2022	BALF 3dpi	HA	1552	A	G	I518V	0.0836
792	A/bald eagle/Florida/22-006544-004/2022	BALF 3dpi	HA	1587	C	A	Y529	0.0456	SYN
792	A/bald eagle/Florida/22-006544-004/2022	BALF 3dpi	HA	1666	T	C	C556R	0.0307
792	A/bald eagle/Florida/22-006544-004/2022	BALF 3dpi	NP	298	A	G	R100G	0.0115
792	A/bald eagle/Florida/22-006544-004/2022	BALF 3dpi	NP	747	G	A	G249	0.0141	SYN
792	A/bald eagle/Florida/22-006544-004/2022	BALF 3dpi	NP	956	A	C	N319T	0.0178		functional	Position, but not this mutation. Introduction of Asn319Lys naturally occurring substitution in the A/seal/Mass/1/1980(H7N7) backbone conferred increased binding to importin alpha1.	PMID:18248089,
792	A/bald eagle/Florida/22-006544-004/2022	BALF 3dpi	NP	1021	C	T	L341	0.0211	SYN
792	A/bald eagle/Florida/22-006544-004/2022	BALF 3dpi	NP	1043	G	A	R348K	0.046
792	A/bald eagle/Florida/22-006544-004/2022	BALF 3dpi	NA	288	G	C	G96	0.265	in stock at 26%, SYN
792	A/bald eagle/Florida/22-006544-004/2022	BALF 3dpi	NA	384	A	G	V116	0.0519	in stock at 6%, SYN
792	A/bald eagle/Florida/22-006544-004/2022	BALF 3dpi	NA	392	C	G	T131S	0.0749
792	A/bald eagle/Florida/22-006544-004/2022	BALF 3dpi	NA	449	A	G	K150R	0.0115
792	A/bald eagle/Florida/22-006544-004/2022	BALF 3dpi	NA	506	C	T	P169L	0.0367	in stock at 7%
792	A/bald eagle/Florida/22-006544-004/2022	BALF 3dpi	NA	860	A	G	D287G	0.0435
792	A/bald eagle/Florida/22-006544-004/2022	BALF 3dpi	NA	1375	G	T	D459Y	0.069
792	A/bald eagle/Florida/22-006544-004/2022	BALF 3dpi	M	330	T	C	H110	0.0178	SYN
792	A/bald eagle/Florida/22-006544-004/2022	BALF 3dpi	M	362	C	T	T121I	0.0116
792	A/bald eagle/Florida/22-006544-004/2022	BALF 3dpi	M	412	G	A	V138M	0.0132
792	A/bald eagle/Florida/22-006544-004/2022	BALF 3dpi	M	499	A	G	T167A	0.0132
792	A/bald eagle/Florida/22-006544-004/2022	BALF 3dpi	M	658	G	A	G220R	0.0426
792	A/bald eagle/Florida/22-006544-004/2022	BALF 3dpi	M	668	C	A	P223H	0.0418
792	A/bald eagle/Florida/22-006544-004/2022	BALF 3dpi	M	877	T	A	F293I	0.0132
792	A/bald eagle/Florida/22-006544-004/2022	BALF 3dpi	M	889	A	G	S297G	0.0101
792	A/bald eagle/Florida/22-006544-004/2022	BALF 3dpi	NS	275	A	G	D92G	0.0281	in stock at 4%	sequence alteration	This residue of NS1 is responsible for H5N1 viruses' resistance to the interferons and TNF-alpha and depends on the substitution of glutamic acid for aspartic acid at position 92 of the NS1 molecule. This has been disputed by subsequent research	PMID: 12195436, 23042343,
792	A/bald eagle/Florida/22-006544-004/2022	BALF 3dpi	NS	332	T	C	V111A	0.0139
792	A/bald eagle/Florida/22-006544-004/2022	BALF 3dpi	NS	500	C	T	P167L	0.0101
793	A/bald eagle/Florida/22-006544-004/2022	BALF 3dpi	PA	1284	A	G	I428	0.0474	SYN
793	A/bald eagle/Florida/22-006544-004/2022	BALF 3dpi	M	259	A	G	N87D	0.0414
793	A/bald eagle/Florida/22-006544-004/2022	BALF 3dpi	M	487	A	G	R163G	0.0109
793	A/bald eagle/Florida/22-006544-004/2022	BALF 3dpi	M	682	G	A	G228S	0.0159
793	A/bald eagle/Florida/22-006544-004/2022	BALF 3dpi	NS	261	A	G	S87	0.0277	SYN
793	A/bald eagle/Florida/22-006544-004/2022	BALF 3dpi	NS	623	A	G	E208G	0.0737
794	A/bald eagle/Florida/22-006544-004/2022	BALF 3dpi	PB2	2266	A	G	S742	0.0151
794	A/bald eagle/Florida/22-006544-004/2022	BALF 3dpi	PB1	1290	G	A	R430	0.0677	SYN
794	A/bald eagle/Florida/22-006544-004/2022	BALF 3dpi	PB1	1938	G	T	M646	0.1423	SYN
794	A/bald eagle/Florida/22-006544-004/2022	BALF 3dpi	PA	341	A	G	E114G	0.0269		functional	Multiple residues on PA of avian-origin pH1N1 influenza viruses suppress host cell protein synthesis during infection, allowing for preferential production of viral proteins.	PMID:23283952,
794	A/bald eagle/Florida/22-006544-004/2022	BALF 3dpi	NA	288	G	C	G96	0.0832	in stock at 26%, SYN
794	A/bald eagle/Florida/22-006544-004/2022	BALF 3dpi	NA	384	A	G	V116	0.0388	in stock at 6%, SYN
794	A/bald eagle/Florida/22-006544-004/2022	BALF 3dpi	NA	506	C	T	P169L	0.0424	in stock at 7%
794	A/bald eagle/Florida/22-006544-004/2022	BALF 3dpi	M	78	G	A	Q26	0.03	SYN
794	A/bald eagle/Florida/22-006544-004/2022	BALF 3dpi	M	735	A	G	G245	0.5455	SYN
794	A/bald eagle/Florida/22-006544-004/2022	BALF 3dpi	NS	275	A	G	D92G	0.0102	in stock at 4%	sequence alteration	This residue of NS1 is responsible for H5N1 viruses' resistance to the interferons and TNF-alpha and depends on the substitution of glutamic acid for aspartic acid at position 92 of the NS1 molecule. This has been disputed by subsequent research	PMID: 12195436, 23042343,
796	A/bald eagle/Florida/22-006544-004/2022	BALF 5dpi	PB2	12	A	G	I4	0.0236	SYN
796	A/bald eagle/Florida/22-006544-004/2022	BALF 5dpi	PB2	2011	G	T	D671Y	0.0183
796	A/bald eagle/Florida/22-006544-004/2022	BALF 5dpi	PB2	2110	T	A	Y704N	0.0177
796	A/bald eagle/Florida/22-006544-004/2022	BALF 5dpi	HA	740	C	T	T247I	0.2636
796	A/bald eagle/Florida/22-006544-004/2022	BALF 5dpi	HA	1354	A	G	T452A	0.0266
796	A/bald eagle/Florida/22-006544-004/2022	BALF 5dpi	NP	667	T	C	C223R	0.0157
796	A/bald eagle/Florida/22-006544-004/2022	BALF 5dpi	NP	717	G	A	M239	0.1931	SYN
796	A/bald eagle/Florida/22-006544-004/2022	BALF 5dpi	NP	1200	A	G	R400	0.0348	SYN
796	A/bald eagle/Florida/22-006544-004/2022	BALF 5dpi	NP	1222	G	A	V408I	0.0255
796	A/bald eagle/Florida/22-006544-004/2022	BALF 5dpi	NA	288	G	C	G96	0.4016	in stock at 26%, SYN
796	A/bald eagle/Florida/22-006544-004/2022	BALF 5dpi	NA	384	A	G	V116	0.2557	in stock at 6%, SYN
796	A/bald eagle/Florida/22-006544-004/2022	BALF 5dpi	NA	506	C	T	P169L	0.2761	in stock at 7%
796	A/bald eagle/Florida/22-006544-004/2022	BALF 5dpi	NS	546	C	T	I182	0.0334	SYN
798	A/bald eagle/Florida/22-006544-004/2022	BALF 5dpi	PB2	34	T	C	S12P	0.0108
798	A/bald eagle/Florida/22-006544-004/2022	BALF 5dpi	PB2	467	C	T	A156V	0.0208
798	A/bald eagle/Florida/22-006544-004/2022	BALF 5dpi	PB2	1665	G	A	R555	0.0148	SYN
798	A/bald eagle/Florida/22-006544-004/2022	BALF 5dpi	PB2	1678	G	A	V560M	0.012
798	A/bald eagle/Florida/22-006544-004/2022	BALF 5dpi	PB1	1815	C	T	H605	0.3783	SYN
798	A/bald eagle/Florida/22-006544-004/2022	BALF 5dpi	PA	241	G	A	G81R	0.0107
798	A/bald eagle/Florida/22-006544-004/2022	BALF 5dpi	PA	1627	C	A	L543I	0.0537
798	A/bald eagle/Florida/22-006544-004/2022	BALF 5dpi	HA	295	G	A	A99T	0.2358
798	A/bald eagle/Florida/22-006544-004/2022	BALF 5dpi	HA	1483	G	A	E495K	0.0233
798	A/bald eagle/Florida/22-006544-004/2022	BALF 5dpi	NP	765	T	C	D255	0.0127	SYN
798	A/bald eagle/Florida/22-006544-004/2022	BALF 5dpi	NP	1330	A	G	I444V	0.0157
798	A/bald eagle/Florida/22-006544-004/2022	BALF 5dpi	NA	14	A	G	Q5R	0.188
798	A/bald eagle/Florida/22-006544-004/2022	BALF 5dpi	NA	288	G	C	G96	0.4091	in stock at 26%, SYN
798	A/bald eagle/Florida/22-006544-004/2022	BALF 5dpi	NA	384	A	G	V116	0.241	in stock at 6%, SYN
798	A/bald eagle/Florida/22-006544-004/2022	BALF 5dpi	NA	506	C	T	P169L	0.2505	in stock at 7%
798	A/bald eagle/Florida/22-006544-004/2022	BALF 5dpi	NA	814	C	T	P272S	0.0292
798	A/bald eagle/Florida/22-006544-004/2022	BALF 5dpi	M	8	T	C	L3P	0.0214
798	A/bald eagle/Florida/22-006544-004/2022	BALF 5dpi	NS	275	A	G	D92G	0.0177	in stock at 4%	sequence alteration	This residue of NS1 is responsible for H5N1 viruses' resistance to the interferons and TNF-alpha and depends on the substitution of glutamic acid for aspartic acid at position 92 of the NS1 molecule. This has been disputed by subsequent research	PMID: 12195436, 23042343,
799	A/bald eagle/Florida/22-006544-004/2022	BALF 5dpi	PB2	188	T	C	I63T	0.0207		sequence alteration	The mutations I63T in PB2 and T677M in PB1 co-mediate the reduced pathogenicity of H5N1 viruses as seen in recombinant A/Vietnam/1194/2004 (rVN1194M: recombinant viruses with PB2-63T, PB1-677M or both).	PMID: 21367983,
799	A/bald eagle/Florida/22-006544-004/2022	BALF 5dpi	PB2	600	T	C	P200	0.0136	SYN
799	A/bald eagle/Florida/22-006544-004/2022	BALF 5dpi	PB2	930	A	G	I310	0.0153	SYN
799	A/bald eagle/Florida/22-006544-004/2022	BALF 5dpi	PB1	182	C	T	T61I	0.0126
799	A/bald eagle/Florida/22-006544-004/2022	BALF 5dpi	PB1	290	A	G	E97G	0.0117
799	A/bald eagle/Florida/22-006544-004/2022	BALF 5dpi	PA	238	G	A	E80K	0.066
799	A/bald eagle/Florida/22-006544-004/2022	BALF 5dpi	PA	1119	C	T	N373	0.013	SYN
799	A/bald eagle/Florida/22-006544-004/2022	BALF 5dpi	PA	1891	G	A	G631S	0.0107		functional	Passaging of HK156 viruses in mouse brain and embryonated eggs led to the selection of high and low virulent variants in the mice model respectively. These phenotypic changes are confered by changes in amino acids in HA residues (211), PB1 (456 and 712), NP (127) and NS1 (101) proteins, together with the PA (631).	PMID: 10873787,
799	A/bald eagle/Florida/22-006544-004/2022	BALF 5dpi	HA	1435	G	A	G479S	0.3692
799	A/bald eagle/Florida/22-006544-004/2022	BALF 5dpi	NP	1378	G	A	G460R	0.0137
799	A/bald eagle/Florida/22-006544-004/2022	BALF 5dpi	NA	288	G	C	G96	0.0718	in stock at 26%, SYN
799	A/bald eagle/Florida/22-006544-004/2022	BALF 5dpi	NA	384	A	G	V116	0.0387	in stock at 6%, SYN
799	A/bald eagle/Florida/22-006544-004/2022	BALF 5dpi	NA	486	C	T	P162	0.3614	SYN
799	A/bald eagle/Florida/22-006544-004/2022	BALF 5dpi	NA	506	C	T	P169L	0.0542	in stock at 7%
799	A/bald eagle/Florida/22-006544-004/2022	BALF 5dpi	NA	1257	G	A	R419	0.074	SYN
799	A/bald eagle/Florida/22-006544-004/2022	BALF 5dpi	M	43	G	A	V15I	0.0177		functional	This N-terminal region binds to vRNP.	PMID: 10438836,
799	A/bald eagle/Florida/22-006544-004/2022	BALF 5dpi	M	630	G	A	R210	0.0469	SYN
799	A/bald eagle/Florida/22-006544-004/2022	BALF 5dpi	NS	24	C	T	S8	0.0247	SYN
800	A/bald eagle/Florida/22-006544-004/2022	BALF 5dpi	PB2	316	A	G	T105	0.0282	SYN
800	A/bald eagle/Florida/22-006544-004/2022	BALF 5dpi	PB2	1704	C	T	P568	0.0952
800	A/bald eagle/Florida/22-006544-004/2022	BALF 5dpi	HA	715	C	T	R239C	0.0194		functional	The AA position, but not this mutation, has been associated with functional change. Introduction of Gln208Arg, Ser239Asn substitutions in the A/Viet Nam/1203/2004 backbone conferred increased binding to alpha 2-6 and decreased binding to alpha 2-3 sialoglycans using glycan array analysis.	PMID:20392847, PMID:22056389 ,
800	A/bald eagle/Florida/22-006544-004/2022	BALF 5dpi	NA	288	G	C	G96	0.7935	in stock at 26%, SYN
800	A/bald eagle/Florida/22-006544-004/2022	BALF 5dpi	NA	906	G	A	P302	0.0175	SYN
800	A/bald eagle/Florida/22-006544-004/2022	BALF 5dpi	NA	933	G	A	E311	0.0141	SYN
818	A/bald eagle/Florida/22-006544-004/2022	BALF 5dpi	PB2	1685	T	C	I562T	0.9922
818	A/bald eagle/Florida/22-006544-004/2022	BALF 5dpi	PB1	693	C	T	A231	0.1474	SYN
818	A/bald eagle/Florida/22-006544-004/2022	BALF 5dpi	PB1	873	T	C	T291	0.9735	SYN
818	A/bald eagle/Florida/22-006544-004/2022	BALF 5dpi	HA	465	A	G	G155E	0.9844
818	A/bald eagle/Florida/22-006544-004/2022	BALF 5dpi	NA	573	G	T	L191	0.0101	SYN
818	A/bald eagle/Florida/22-006544-004/2022	BALF 5dpi	NA	786	A	G	K262	0.0106	SYN
818	A/bald eagle/Florida/22-006544-004/2022	BALF 5dpi	NA	1245	A	G	L415	0.022

## Sheet: Appendix 2 Table 3. Raccoon
Appendix 2 Table 3. Within-host variants identified in the A/raccoon/Washington/22-018406-002/2022 group
Pig	Strain	Sample source	Gene	Nt site	Ref base	Variant base	Coding region change	Frequency	Description	Type	Comments	Citation
stock	A/raccoon/Washington/22-018406-002/2022	stock	PB2	906	A	G	P302	0.3633	SYN
stock	A/raccoon/Washington/22-018406-002/2022	stock	PB2	1157	T	C	V386A	0.4077
stock	A/raccoon/Washington/22-018406-002/2022	stock	PB2	2101	G	A	D701N	0.3248		functional	PB1 substitution D701N contributes to viral transmission in guinea pigs	PMID: 19119420,
stock	A/raccoon/Washington/22-018406-002/2022	stock	PB1	1125	C	T	N375	0.0271	SYN
stock	A/raccoon/Washington/22-018406-002/2022	stock	PA	198	C	T	G66	0.0112	SYN
stock	A/raccoon/Washington/22-018406-002/2022	stock	PA	1671	G	T	V557	0.0462	SYN
stock	A/raccoon/Washington/22-018406-002/2022	stock	PA	1801	T	C	S601P	0.089
stock	A/raccoon/Washington/22-018406-002/2022	stock	PA	1917	A	T	T639	0.3557	SYN
stock	A/raccoon/Washington/22-018406-002/2022	stock	NP	444	C	T	Y148	0.0232	SYN
stock	A/raccoon/Washington/22-018406-002/2022	stock	NP	1355	G	A	R452K	0.3572
stock	A/raccoon/Washington/22-018406-002/2022	stock	M	340	G	A	E113K	0.014
61	A/raccoon/Washington/22-018406-002/2022	Nasal swab 1dpi	HA	455	C	T	P152L	0.0598
61	A/raccoon/Washington/22-018406-002/2022	Nasal swab 1dpi	HA	708	C	A	N236	0.1116	SYN
61	A/raccoon/Washington/22-018406-002/2022	Nasal swab 1dpi	HA	1181	C	T	T394I	0.051
61	A/raccoon/Washington/22-018406-002/2022	Nasal swab 1dpi	NP	300	A	C	R100	0.0173	SYN
61	A/raccoon/Washington/22-018406-002/2022	Nasal swab 1dpi	NP	841	T	C	Y281H	0.031
61	A/raccoon/Washington/22-018406-002/2022	Nasal swab 1dpi	NP	1355	G	A	R452K	0.3131	in stock at 35%
61	A/raccoon/Washington/22-018406-002/2022	Nasal swab 1dpi	NA	56	T	C	I19T	0.1207
61	A/raccoon/Washington/22-018406-002/2022	Nasal swab 1dpi	NA	130	T	C	Y44H	0.1382
61	A/raccoon/Washington/22-018406-002/2022	Nasal swab 1dpi	M	271	A	T	N91Y	0.018		functional	91-111 region This region has been found to be essential for anti-RNA synthesis activity, RNA binding, and oligomerization of M1.	PMID: 8523532,
61	A/raccoon/Washington/22-018406-002/2022	Nasal swab 1dpi	M	279	G	A	M93	0.0154	SYN
61	A/raccoon/Washington/22-018406-002/2022	Nasal swab 1dpi	M	312	G	A	K104	0.0228	SYN
61	A/raccoon/Washington/22-018406-002/2022	Nasal swab 1dpi	M	387	T	C	G129	0.0326	SYN
61	A/raccoon/Washington/22-018406-002/2022	Nasal swab 1dpi	M	446	C	T	A149V	0.0124
61	A/raccoon/Washington/22-018406-002/2022	Nasal swab 1dpi	M	679	G	A	A227T	0.0246
61	A/raccoon/Washington/22-018406-002/2022	Nasal swab 1dpi	NS	308	T	C	F103S	0.0107		functional	Necessary for binding CPSF30 and inhibiting the posttranscriptional 3'-end processing of cellular pre-mRNAs.	PMID: 17522219, 12667806, 20444891, 18725644, 17442719,
61	A/raccoon/Washington/22-018406-002/2022	Nasal swab 1dpi	NS	487	T	C	L163	0.0191	SYN
61	A/raccoon/Washington/22-018406-002/2022	Nasal swab 3dpi	PB2	906	A	G	P302	0.812	in stock at 36%, SYN
61	A/raccoon/Washington/22-018406-002/2022	Nasal swab 3dpi	PB2	915	A	G	E305	0.0327	SYN
61	A/raccoon/Washington/22-018406-002/2022	Nasal swab 3dpi	PB2	1157	T	C	V386A	0.1918	in stock at 41%
61	A/raccoon/Washington/22-018406-002/2022	Nasal swab 3dpi	PB2	2101	G	A	D701N	0.1913	in stock at 32%
61	A/raccoon/Washington/22-018406-002/2022	Nasal swab 3dpi	PA	602	T	C	I201T	0.2349
61	A/raccoon/Washington/22-018406-002/2022	Nasal swab 3dpi	PA	1672	T	C	S558P	0.0635
61	A/raccoon/Washington/22-018406-002/2022	Nasal swab 3dpi	PA	1917	A	T	T639	0.8308	in stock at 36%, SYN
61	A/raccoon/Washington/22-018406-002/2022	Nasal swab 3dpi	HA	1288	G	A	E430K	0.3394
61	A/raccoon/Washington/22-018406-002/2022	Nasal swab 3dpi	NP	344	A	G	E115G	0.0135
61	A/raccoon/Washington/22-018406-002/2022	Nasal swab 3dpi	M	42	C	T	I14	0.1591	SYN
61	A/raccoon/Washington/22-018406-002/2022	Nasal swab 3dpi	M	47	C	T	P16L	0.0782		functional	At positions 11, 14, 16, 18 and 20, Weybridge possesses Thr, Gly, Glu, Ser and Ser, whereas WSN possesses Ile, Glu, Gly, Arg and Asn, respectively.	PMID: 15777646,
61	A/raccoon/Washington/22-018406-002/2022	Nasal swab 3dpi	M	387	T	C	G129	0.663	SYN
61	A/raccoon/Washington/22-018406-002/2022	Nasal swab 3dpi	NS	360	C	T	D120	0.049	SYN
61	A/raccoon/Washington/22-018406-002/2022	Nasal swab 3dpi	NS	383	T	C	I128T	0.0648
61	A/raccoon/Washington/22-018406-002/2022	Nasal swab 3dpi	NS	571	A	G	T191A	0.0303
61	A/raccoon/Washington/22-018406-002/2022	Nasal swab 5dpi	PB1	2101	C	T	P701S	0.3182
61	A/raccoon/Washington/22-018406-002/2022	Nasal swab 5dpi	PA	712	C	T	P238S	0.1736
61	A/raccoon/Washington/22-018406-002/2022	Nasal swab 5dpi	PA	1917	A	T	T639	1	in stock at 36%, SYN
61	A/raccoon/Washington/22-018406-002/2022	Nasal swab 5dpi	HA	1307	T	C	V436A	0.0495
61	A/raccoon/Washington/22-018406-002/2022	Nasal swab 5dpi	NP	242	A	C	E81A	0.0114
61	A/raccoon/Washington/22-018406-002/2022	Nasal swab 5dpi	NP	1355	G	A	R452K	1	in stock at 35%
61	A/raccoon/Washington/22-018406-002/2022	Nasal swab 5dpi	NP	1362	A	G	E454	0.0545	SYN
61	A/raccoon/Washington/22-018406-002/2022	Nasal swab 5dpi	NA	375	C	T	S125	0.2812	SYN
61	A/raccoon/Washington/22-018406-002/2022	Nasal swab 5dpi	NA	797	C	T	S266L	0.0174
61	A/raccoon/Washington/22-018406-002/2022	Nasal swab 5dpi	M	682	G	A	G228S	0.0174
61	A/raccoon/Washington/22-018406-002/2022	Nasal swab 5dpi	M	765	T	C	S255	0.0167	SYN
61	A/raccoon/Washington/22-018406-002/2022	Nasal swab 5dpi	M	842	T	C	L281S	0.0134
61	A/raccoon/Washington/22-018406-002/2022	Nasal swab 5dpi	M	860	G	A	R287Q	0.0375
65	A/raccoon/Washington/22-018406-002/2022	Nasal swab 5dpi	PB2	809	C	T	A270V	0.1065
65	A/raccoon/Washington/22-018406-002/2022	Nasal swab 5dpi	PB2	1157	T	C	V386A	1	in stock at 41%
65	A/raccoon/Washington/22-018406-002/2022	Nasal swab 5dpi	PB2	1276	C	T	Q426*	0.0357	introduces a stop codon
65	A/raccoon/Washington/22-018406-002/2022	Nasal swab 5dpi	PB2	1744	T	C	S582P	0.0319
65	A/raccoon/Washington/22-018406-002/2022	Nasal swab 5dpi	PB2	2048	C	A	T683K	0.262
65	A/raccoon/Washington/22-018406-002/2022	Nasal swab 5dpi	PB2	2101	G	A	D701N	1	in stock at 32%
65	A/raccoon/Washington/22-018406-002/2022	Nasal swab 5dpi	PB1	687	A	G	K229	0.0338	SYN
65	A/raccoon/Washington/22-018406-002/2022	Nasal swab 5dpi	HA	931	C	T	H311Y	0.0314
65	A/raccoon/Washington/22-018406-002/2022	Nasal swab 5dpi	HA	1525	G	A	E509K	0.3282
65	A/raccoon/Washington/22-018406-002/2022	Nasal swab 5dpi	NP	220	A	G	R74G	0.0113
65	A/raccoon/Washington/22-018406-002/2022	Nasal swab 5dpi	NP	507	C	A	G169	0.4265	SYN
65	A/raccoon/Washington/22-018406-002/2022	Nasal swab 5dpi	NP	963	C	T	N321	0.2731	SYN
65	A/raccoon/Washington/22-018406-002/2022	Nasal swab 5dpi	NP	1179	A	G	G393	0.0484	SYN
65	A/raccoon/Washington/22-018406-002/2022	Nasal swab 5dpi	NP	1472	A	G	D491G	0.0839
65	A/raccoon/Washington/22-018406-002/2022	Nasal swab 5dpi	NA	547	G	A	A183T	0.0152
65	A/raccoon/Washington/22-018406-002/2022	Nasal swab 5dpi	M	448	A	G	T150A	0.0125
65	A/raccoon/Washington/22-018406-002/2022	Nasal swab 5dpi	M	569	A	G	E190G	0.0412
65	A/raccoon/Washington/22-018406-002/2022	Nasal swab 5dpi	NS	102	C	T	D34	0.0243	SYN
65	A/raccoon/Washington/22-018406-002/2022	Nasal swab 5dpi	NS	631	A	G	R211G	0.0471
65	A/raccoon/Washington/22-018406-002/2022	Nasal swab 5dpi	NS	821	T	C	L274P	0.0449
67	A/raccoon/Washington/22-018406-002/2022	Nasal swab 7dpi	PB2	1147	C	T	Q383*	0.0114	introduces a stop codon
67	A/raccoon/Washington/22-018406-002/2022	Nasal swab 7dpi	PB2	1831	G	A	D611N	0.0112
67	A/raccoon/Washington/22-018406-002/2022	Nasal swab 7dpi	PB1	695	A	G	E232G	0.0125
67	A/raccoon/Washington/22-018406-002/2022	Nasal swab 7dpi	PB1	745	A	C	R249	0.0103	SYN
67	A/raccoon/Washington/22-018406-002/2022	Nasal swab 7dpi	PB1	1256	T	G	L419*	0.0147	introduces a stop codon
67	A/raccoon/Washington/22-018406-002/2022	Nasal swab 7dpi	PA	211	T	C	L71	0.0307	SYN
67	A/raccoon/Washington/22-018406-002/2022	Nasal swab 7dpi	HA	844	A	G	K282E	0.0937
67	A/raccoon/Washington/22-018406-002/2022	Nasal swab 7dpi	HA	1194	C	T	N398	0.0134	SYN
67	A/raccoon/Washington/22-018406-002/2022	Nasal swab 7dpi	NP	531	G	A	G177	0.0225	SYN
67	A/raccoon/Washington/22-018406-002/2022	Nasal swab 7dpi	NA	398	T	C	F133S	0.0232
67	A/raccoon/Washington/22-018406-002/2022	Nasal swab 7dpi	NA	463	T	C	Y155H	0.0144
67	A/raccoon/Washington/22-018406-002/2022	Nasal swab 7dpi	NA	1068	G	A	G356	0.0155	SYN
67	A/raccoon/Washington/22-018406-002/2022	Nasal swab 7dpi	NA	1291	C	T	P431S	0.0265
67	A/raccoon/Washington/22-018406-002/2022	Nasal swab 7dpi	M	59	T	C	L20P	0.0145		functional	At positions 11, 14, 16, 18 and 20, Weybridge possesses Thr, Gly, Glu, Ser and Ser, whereas WSN possesses Ile, Glu, Gly, Arg and Asn, respectively.	PMID: 15777646,
67	A/raccoon/Washington/22-018406-002/2022	Nasal swab 7dpi	M	255	T	C	N85	0.0148	SYN
67	A/raccoon/Washington/22-018406-002/2022	Nasal swab 7dpi	M	283	A	C	R95	0.0104	SYN
67	A/raccoon/Washington/22-018406-002/2022	Nasal swab 7dpi	M	441	G	A	V147	0.0168	SYN
67	A/raccoon/Washington/22-018406-002/2022	Nasal swab 7dpi	NS	139	G	T	G47C	0.0276
69	A/raccoon/Washington/22-018406-002/2022	Nasal swab 7dpi	PB2	1465	T	C	S489P	0.887
69	A/raccoon/Washington/22-018406-002/2022	Nasal swab 7dpi	HA	1158	C	T	T386	0.0101	SYN
69	A/raccoon/Washington/22-018406-002/2022	Nasal swab 7dpi	NS	57	C	T	R19	0.0165	SYN
58	A/raccoon/Washington/22-018406-002/2022	BALF 3dpi	PB2	906	A	G	P302	0.5113	in stock at 36%, SYN
58	A/raccoon/Washington/22-018406-002/2022	BALF 3dpi	PB2	1157	T	C	V386A	0.3613	in stock at 41%
58	A/raccoon/Washington/22-018406-002/2022	BALF 3dpi	PB2	2101	G	A	D701N	0.1891	in stock at 32%
58	A/raccoon/Washington/22-018406-002/2022	BALF 3dpi	PB1	1125	C	T	N375	0.0292	in stock at 3%, SYN
58	A/raccoon/Washington/22-018406-002/2022	BALF 3dpi	PA	198	C	T	G66	0.0168	in stock at 1%, SYN
58	A/raccoon/Washington/22-018406-002/2022	BALF 3dpi	PA	1671	G	T	V557	0.021	in stock at 5%, SYN
58	A/raccoon/Washington/22-018406-002/2022	BALF 3dpi	PA	1801	T	C	S601P	0.018	in stock at 9%
58	A/raccoon/Washington/22-018406-002/2022	BALF 3dpi	PA	1917	A	T	T639	0.4344	in stock at 36%, SYN
58	A/raccoon/Washington/22-018406-002/2022	BALF 3dpi	HA	799	G	A	E267K	0.0111		functional	Introduction of Glu267Lys substitution in the A/Vietnam/1203/2004 backbone increased binding to 6' sialyl lactosamine relative to WT parental virus using ELISA based assay.	PMID: 22056389,
58	A/raccoon/Washington/22-018406-002/2022	BALF 3dpi	NP	444	C	T	Y148	0.0172	in stock at 2%, SYN
58	A/raccoon/Washington/22-018406-002/2022	BALF 3dpi	NP	1355	G	A	R452K	0.481	in stock at 35%
59	A/raccoon/Washington/22-018406-002/2022	BALF 3dpi	PB2	152	T	C	M51T	0.0792
59	A/raccoon/Washington/22-018406-002/2022	BALF 3dpi	PB2	388	T	C	F130L	0.0125
59	A/raccoon/Washington/22-018406-002/2022	BALF 3dpi	PB2	771	A	G	Q257	0.0103	SYN
59	A/raccoon/Washington/22-018406-002/2022	BALF 3dpi	PB2	835	T	C	S279P	0.0541
59	A/raccoon/Washington/22-018406-002/2022	BALF 3dpi	PB2	890	T	C	I297T	0.0547
59	A/raccoon/Washington/22-018406-002/2022	BALF 3dpi	PB2	906	A	G	P302	0.8019	in stock at 36%, SYN
59	A/raccoon/Washington/22-018406-002/2022	BALF 3dpi	PB2	952	A	T	R318W	0.0723
59	A/raccoon/Washington/22-018406-002/2022	BALF 3dpi	PB2	1157	T	C	V386A	0.2245	in stock at 41%
59	A/raccoon/Washington/22-018406-002/2022	BALF 3dpi	PB2	1381	A	G	I461V	0.0346
59	A/raccoon/Washington/22-018406-002/2022	BALF 3dpi	PB2	2101	G	A	D701N	0.2022	in stock at 32%
59	A/raccoon/Washington/22-018406-002/2022	BALF 3dpi	PB1	413	C	T	P138L	0.0162
59	A/raccoon/Washington/22-018406-002/2022	BALF 3dpi	PB1	708	G	A	L236	0.3715	SYN
59	A/raccoon/Washington/22-018406-002/2022	BALF 3dpi	PB1	848	C	T	A283V	0.0184
59	A/raccoon/Washington/22-018406-002/2022	BALF 3dpi	PB1	899	T	C	F300S	0.013
59	A/raccoon/Washington/22-018406-002/2022	BALF 3dpi	PB1	914	A	G	D305G	0.0115
59	A/raccoon/Washington/22-018406-002/2022	BALF 3dpi	PB1	963	G	A	M321	0.0113	SYN
59	A/raccoon/Washington/22-018406-002/2022	BALF 3dpi	PB1	1419	C	T	V473	0.0654	SYN
59	A/raccoon/Washington/22-018406-002/2022	BALF 3dpi	PB1	2080	A	G	S694G	0.0292
59	A/raccoon/Washington/22-018406-002/2022	BALF 3dpi	PA	894	G	A	E298	0.1512	SYN
59	A/raccoon/Washington/22-018406-002/2022	BALF 3dpi	PA	1917	A	T	T639	0.9962	in stock at 36%, SYN
59	A/raccoon/Washington/22-018406-002/2022	BALF 3dpi	HA	329	G	A	S110N	0.0125		functional	Introduction of Asp110Asn substitution in the A/chicken/Fujian/1042/05 backbone conferred increased binding to alpha 2-6 receptor as indicated by the hemadsorption assay with horse and guinea pig erythrocytes.	PMID:19020946,
59	A/raccoon/Washington/22-018406-002/2022	BALF 3dpi	HA	1210	A	G	M404V	0.035		functional	Introduction of Lys404Ile substitution in the A/Vietnam/1203/2004 backbone conferred decreased pH of membrane fusion.	PMID:19193808, PMID:21490925 ,
59	A/raccoon/Washington/22-018406-002/2022	BALF 3dpi	HA	1431	G	A	E477	0.0158	SYN
59	A/raccoon/Washington/22-018406-002/2022	BALF 3dpi	NP	283	C	T	P95S	0.0209
59	A/raccoon/Washington/22-018406-002/2022	BALF 3dpi	NP	319	G	A	E107K	0.0143
59	A/raccoon/Washington/22-018406-002/2022	BALF 3dpi	NP	1107	A	G	E369	0.0134	SYN
59	A/raccoon/Washington/22-018406-002/2022	BALF 3dpi	NP	1355	G	A	R452K	0.9003	in stock at 35%
59	A/raccoon/Washington/22-018406-002/2022	BALF 3dpi	NA	540	G	A	S180	0.0118	SYN
59	A/raccoon/Washington/22-018406-002/2022	BALF 3dpi	NA	905	C	T	P302L	0.0187
59	A/raccoon/Washington/22-018406-002/2022	BALF 3dpi	NA	1268	G	T	W423L	0.7865
59	A/raccoon/Washington/22-018406-002/2022	BALF 3dpi	M	12	A	G	L4	0.0135	SYN
59	A/raccoon/Washington/22-018406-002/2022	BALF 3dpi	M	29	A	G	Y10C	0.0192
59	A/raccoon/Washington/22-018406-002/2022	BALF 3dpi	M	580	G	A	G194R	0.0115
59	A/raccoon/Washington/22-018406-002/2022	BALF 3dpi	M	879	C	A	F293	0.0379	SYN
59	A/raccoon/Washington/22-018406-002/2022	BALF 3dpi	NS	279	G	T	M93	0.0183	SYN
60	A/raccoon/Washington/22-018406-002/2022	BALF 3dpi	PB2	898	C	T	Q300*	0.0242	introduces a stop codon
60	A/raccoon/Washington/22-018406-002/2022	BALF 3dpi	PB2	906	A	G	P302	0.8578	in stock at 36%, SYN
60	A/raccoon/Washington/22-018406-002/2022	BALF 3dpi	PB2	1701	T	C	D567	0.0218	SYN
60	A/raccoon/Washington/22-018406-002/2022	BALF 3dpi	PB1	220	C	T	P74S	0.0253
60	A/raccoon/Washington/22-018406-002/2022	BALF 3dpi	PB1	774	G	A	L258	0.0403	SYN
60	A/raccoon/Washington/22-018406-002/2022	BALF 3dpi	PB1	906	T	C	I302	0.035	in stock at 36%, SYN
60	A/raccoon/Washington/22-018406-002/2022	BALF 3dpi	PB1	1159	A	C	K387Q	0.0162
60	A/raccoon/Washington/22-018406-002/2022	BALF 3dpi	PB1	2044	A	G	I682V	0.2635
60	A/raccoon/Washington/22-018406-002/2022	BALF 3dpi	PB1	2077	T	C	C693R	0.0243
60	A/raccoon/Washington/22-018406-002/2022	BALF 3dpi	PA	1244	G	T	C415F	0.0455
60	A/raccoon/Washington/22-018406-002/2022	BALF 3dpi	PA	1623	T	C	C541	0.0148	SYN
60	A/raccoon/Washington/22-018406-002/2022	BALF 3dpi	PA	1917	A	T	T639	0.8967	in stock at 36%, SYN
60	A/raccoon/Washington/22-018406-002/2022	BALF 3dpi	PA	1971	G	A	G657	0.0297	SYN
60	A/raccoon/Washington/22-018406-002/2022	BALF 3dpi	HA	1071	A	G	G357	0.0155	SYN
60	A/raccoon/Washington/22-018406-002/2022	BALF 3dpi	NP	134	C	T	T45I	0.0127
60	A/raccoon/Washington/22-018406-002/2022	BALF 3dpi	NP	315	G	T	M105	0.0449	SYN
60	A/raccoon/Washington/22-018406-002/2022	BALF 3dpi	NP	512	C	T	T171I	0.0107
60	A/raccoon/Washington/22-018406-002/2022	BALF 3dpi	NP	1126	T	C	S376P	0.0109
60	A/raccoon/Washington/22-018406-002/2022	BALF 3dpi	NP	1154	A	C	Y385S	0.0165
60	A/raccoon/Washington/22-018406-002/2022	BALF 3dpi	NP	1240	G	A	V414M	0.0265
60	A/raccoon/Washington/22-018406-002/2022	BALF 3dpi	NP	1355	G	A	R452K	0.7962	in stock at 35%
60	A/raccoon/Washington/22-018406-002/2022	BALF 3dpi	NA	311	A	G	N104S	0.0131
60	A/raccoon/Washington/22-018406-002/2022	BALF 3dpi	NA	322	A	G	I108V	0.0111
60	A/raccoon/Washington/22-018406-002/2022	BALF 3dpi	NA	915	T	C	S305	0.0111	SYN
60	A/raccoon/Washington/22-018406-002/2022	BALF 3dpi	M	43	G	T	V15F	0.0286
60	A/raccoon/Washington/22-018406-002/2022	BALF 3dpi	M	735	A	G	G245	0.0122	SYN
60	A/raccoon/Washington/22-018406-002/2022	BALF 3dpi	M	798	A	C	A266	0.0162	SYN
60	A/raccoon/Washington/22-018406-002/2022	BALF 3dpi	M	800	T	C	L267P	0.019
60	A/raccoon/Washington/22-018406-002/2022	BALF 3dpi	NS	643	C	T	P215S	0.0472
63	A/raccoon/Washington/22-018406-002/2022	BALF 5dpi	NS	382	A	G	T128A	0.5
63	A/raccoon/Washington/22-018406-002/2022	BALF 5dpi	NS	554	T	C	L185P	0.06
65	A/raccoon/Washington/22-018406-002/2022	BALF 5dpi	PB2	255	G	A	G85	0.0692	SYN
65	A/raccoon/Washington/22-018406-002/2022	BALF 5dpi	PB2	541	T	C	S181P	0.0204
65	A/raccoon/Washington/22-018406-002/2022	BALF 5dpi	PB2	925	G	A	D309N	0.0159		functional	Introduction of Leu89Val, Gly309Asp, Thr339Lys, Arg477Gly, Ile495Val, Lys627Glu, Ala676Thr naturally occurring substitutions in the A/wild duck/Hunan/021/2005 backbone conferred increased polymerase activity in mouse cells.	PMID:19393699,
65	A/raccoon/Washington/22-018406-002/2022	BALF 5dpi	PB2	1112	C	T	T371M	0.0155
65	A/raccoon/Washington/22-018406-002/2022	BALF 5dpi	PB1	327	A	G	E109	0.0363	SYN
65	A/raccoon/Washington/22-018406-002/2022	BALF 5dpi	PB1	558	G	A	Q186	0.0144	SYN
65	A/raccoon/Washington/22-018406-002/2022	BALF 5dpi	PB1	670	C	T	L224	0.0129	SYN
65	A/raccoon/Washington/22-018406-002/2022	BALF 5dpi	PB1	766	G	A	E256K	0.013		functional	Region 249-256	UniProt: P16511,
65	A/raccoon/Washington/22-018406-002/2022	BALF 5dpi	PB1	841	A	G	K281E	0.0107
65	A/raccoon/Washington/22-018406-002/2022	BALF 5dpi	PB1	1049	G	A	R350K	0.0108
65	A/raccoon/Washington/22-018406-002/2022	BALF 5dpi	PB1	1345	C	T	L449F	0.0109
65	A/raccoon/Washington/22-018406-002/2022	BALF 5dpi	PA	198	C	T	G66	0.0154	in stock at 1%, SYN
65	A/raccoon/Washington/22-018406-002/2022	BALF 5dpi	PA	538	C	T	Q180*	0.0124	introduces a stop codon
65	A/raccoon/Washington/22-018406-002/2022	BALF 5dpi	PA	814	G	A	D272N	0.0106
65	A/raccoon/Washington/22-018406-002/2022	BALF 5dpi	PA	962	A	G	N321S	0.0105
65	A/raccoon/Washington/22-018406-002/2022	BALF 5dpi	PA	963	C	T	N321	0.0111	SYN
65	A/raccoon/Washington/22-018406-002/2022	BALF 5dpi	PA	1022	T	C	V341A	0.01
65	A/raccoon/Washington/22-018406-002/2022	BALF 5dpi	PA	1103	G	A	W368*	0.0122	introduces a stop codon
65	A/raccoon/Washington/22-018406-002/2022	BALF 5dpi	PA	1429	A	C	M477L	1
65	A/raccoon/Washington/22-018406-002/2022	BALF 5dpi	PA	1895	C	T	S632F	0.0118
65	A/raccoon/Washington/22-018406-002/2022	BALF 5dpi	PA	2058	A	G	L686	0.9956	SYN
65	A/raccoon/Washington/22-018406-002/2022	BALF 5dpi	HA	612	A	G	T204	0.0111	SYN
65	A/raccoon/Washington/22-018406-002/2022	BALF 5dpi	HA	1214	A	G	N405S	0.0104
65	A/raccoon/Washington/22-018406-002/2022	BALF 5dpi	HA	1543	A	G	R515G	0.0237
65	A/raccoon/Washington/22-018406-002/2022	BALF 5dpi	NP	53	A	G	E18G	0.9933		functional	regional 1-18 Also called unconventional nuclear localization signal motif. This site mediates nuclear import of the NP of influenza A virus.	PMID: 9770415, UniProt: P03466,
65	A/raccoon/Washington/22-018406-002/2022	BALF 5dpi	NA	119	C	T	T40I	0.0208
65	A/raccoon/Washington/22-018406-002/2022	BALF 5dpi	NA	704	A	G	N235S	0.0143
65	A/raccoon/Washington/22-018406-002/2022	BALF 5dpi	NA	1194	C	T	D398	0.0204	SYN
65	A/raccoon/Washington/22-018406-002/2022	BALF 5dpi	NA	1249	T	C	C417R	0.0125
65	A/raccoon/Washington/22-018406-002/2022	BALF 5dpi	M	922	G	A	G308R	0.0535

## Sheet: Appendix 2 Table 4. Red fox
Appendix 2 Table 4. Within-host variants identified in the A/redfox/Michigan/22-018712-001/2022 group
Pig	Strain	Sample source	Gene	Nt site	Ref base	Variant base	Coding region change	Frequency	Description	Type	Comments	Citation
stock	A/redfox/Michigan/22-018712-001/2022	stock	PB2	459	C	T	D153	0.0246	SYN
stock	A/redfox/Michigan/22-018712-001/2022	stock	PB2	504	C	T	F168	0.2801	SYN
stock	A/redfox/Michigan/22-018712-001/2022	stock	PB2	812	C	T	T271I	0.3839		functional	The residue 271 contributes to enhanced polymerase activity and viral growth in mammalian hosts. In this study the T271A mutation showed enhanced virus growth compared to that of the WT in mammalian cells in vitro.	PMID: 20181719,
stock	A/redfox/Michigan/22-018712-001/2022	stock	PB2	1166	G	A	R389K	0.3839
stock	A/redfox/Michigan/22-018712-001/2022	stock	PB2	1509	A	G	R503	0.1423	SYN
stock	A/redfox/Michigan/22-018712-001/2022	stock	PB1	1884	G	A	L628	0.0471	SYN
stock	A/redfox/Michigan/22-018712-001/2022	stock	PA	63	G	A	M21	0.0384	SYN
stock	A/redfox/Michigan/22-018712-001/2022	stock	PA	427	A	G	T143A	0.0424
stock	A/redfox/Michigan/22-018712-001/2022	stock	PA	657	T	C	L219	0.028	SYN
stock	A/redfox/Michigan/22-018712-001/2022	stock	PA	793	C	T	P265S	0.2886
stock	A/redfox/Michigan/22-018712-001/2022	stock	HA	758	A	G	D253G	0.014
stock	A/redfox/Michigan/22-018712-001/2022	stock	HA	1087	G	A	V363I	0.1516
stock	A/redfox/Michigan/22-018712-001/2022	stock	HA	1517	A	G	Q506R	0.1593
stock	A/redfox/Michigan/22-018712-001/2022	stock	NA	340	G	A	V114M	0.045
85	A/redfox/Michigan/22-018712-001/2022	Nasal swab 3dpi	HA	1456	T	C	Y486H	0.1172
85	A/redfox/Michigan/22-018712-001/2022	Nasal swab 3dpi	NP	213	T	C	F71	0.5268	SYN
85	A/redfox/Michigan/22-018712-001/2022	Nasal swab 3dpi	M	104	A	G	K35E	0.1992
85	A/redfox/Michigan/22-018712-001/2022	Nasal swab 3dpi	M	528	A	G	E176	0.0139	SYN
85	A/redfox/Michigan/22-018712-001/2022	Nasal swab 3dpi	NS	420	G	A	R140	0.0102	SYN
86	A/redfox/Michigan/22-018712-001/2022	Nasal swab 3dpi	PB2	363	A	G	K121	0.0184	SYN
86	A/redfox/Michigan/22-018712-001/2022	Nasal swab 3dpi	PB2	818	C	T	S273L	0.0119
86	A/redfox/Michigan/22-018712-001/2022	Nasal swab 3dpi	PB2	1810	C	T	R604*	0.0101	introduces a stop codon
86	A/redfox/Michigan/22-018712-001/2022	Nasal swab 3dpi	PB2	1838	T	C	V613A	0.0124
86	A/redfox/Michigan/22-018712-001/2022	Nasal swab 3dpi	PB2	1844	T	C	I615T	0.0115
86	A/redfox/Michigan/22-018712-001/2022	Nasal swab 3dpi	PB2	1905	C	T	S635	0.0119	SYN
86	A/redfox/Michigan/22-018712-001/2022	Nasal swab 3dpi	PB1	124	A	G	T42A	0.0104
86	A/redfox/Michigan/22-018712-001/2022	Nasal swab 3dpi	PB1	1773	C	A	V591	0.0132	SYN
86	A/redfox/Michigan/22-018712-001/2022	Nasal swab 3dpi	PA	609	A	G	E203	0.0108	SYN
86	A/redfox/Michigan/22-018712-001/2022	Nasal swab 3dpi	PA	793	C	T	P265S	1	in stock at 29%
86	A/redfox/Michigan/22-018712-001/2022	Nasal swab 3dpi	PA	946	G	T	G316C	0.0152
86	A/redfox/Michigan/22-018712-001/2022	Nasal swab 3dpi	PA	1330	A	G	N444D	0.0102
86	A/redfox/Michigan/22-018712-001/2022	Nasal swab 3dpi	NA	645	T	C	T215	0.0199	SYN
86	A/redfox/Michigan/22-018712-001/2022	Nasal swab 3dpi	NA	876	C	T	C292	0.0139	SYN
77	A/redfox/Michigan/22-018712-001/2022	BALF 3dpi	PB2	504	C	T	F168	0.2177	SYN, in stock at 28%
77	A/redfox/Michigan/22-018712-001/2022	BALF 3dpi	PB2	812	C	T	T271I	0.5121	in stock at 38%
77	A/redfox/Michigan/22-018712-001/2022	BALF 3dpi	PB2	1166	G	A	R389K	0.4597	in stock at 38%
77	A/redfox/Michigan/22-018712-001/2022	BALF 3dpi	PB2	1319	A	G	K440R	0.0156
77	A/redfox/Michigan/22-018712-001/2022	BALF 3dpi	PB2	1509	A	G	R503	0.123	SYN, in stock at 14%
77	A/redfox/Michigan/22-018712-001/2022	BALF 3dpi	PB1	581	A	G	N194S	0.019
77	A/redfox/Michigan/22-018712-001/2022	BALF 3dpi	PB1	760	T	G	F254V	0.0179
77	A/redfox/Michigan/22-018712-001/2022	BALF 3dpi	PB1	1481	G	T	S494I	0.0156
77	A/redfox/Michigan/22-018712-001/2022	BALF 3dpi	PB1	1884	G	A	L628	0.0123	SYN, in stock at 5%
77	A/redfox/Michigan/22-018712-001/2022	BALF 3dpi	PB1	2000	T	C	I667T	0.0623
77	A/redfox/Michigan/22-018712-001/2022	BALF 3dpi	PB1	2029	A	C	T677P	0.0137		sequence alteration	The mutations T677M in PB1 and I63T in PB2 co-mediate the reduced pathogenicity of H5N1 viruses as seen in recombinant A/Vietnam/1194/2004 (rVN1194M: recombinant viruses with PB2-63T, PB1-677M or both).	PMID: 21367983,
77	A/redfox/Michigan/22-018712-001/2022	BALF 3dpi	PA	427	A	G	T143A	0.0363	in stock at 4%
77	A/redfox/Michigan/22-018712-001/2022	BALF 3dpi	PA	570	C	A	S190	0.0168	SYN
77	A/redfox/Michigan/22-018712-001/2022	BALF 3dpi	PA	793	C	T	P265S	0.1565	in stock at 29%
77	A/redfox/Michigan/22-018712-001/2022	BALF 3dpi	PA	1432	G	A	D478N	0.016
77	A/redfox/Michigan/22-018712-001/2022	BALF 3dpi	HA	240	C	T	N80	0.0132	SYN
77	A/redfox/Michigan/22-018712-001/2022	BALF 3dpi	HA	329	G	A	S110N	0.0127		functional	Introduction of Asp110Asn substitution in the A/chicken/Fujian/1042/05 backbone conferred increased binding to alpha 2-6 receptor as indicated by the hemadsorption assay with horse and guinea pig erythrocytes.	PMID:19020946,
77	A/redfox/Michigan/22-018712-001/2022	BALF 3dpi	HA	797	C	T	P266L	0.0129
77	A/redfox/Michigan/22-018712-001/2022	BALF 3dpi	HA	1083	A	T	G361	0.0101	SYN
77	A/redfox/Michigan/22-018712-001/2022	BALF 3dpi	HA	1087	G	A	V363I	0.1271	in stock at 15%
77	A/redfox/Michigan/22-018712-001/2022	BALF 3dpi	HA	1517	A	G	Q506R	0.1295	in stock at 16%
77	A/redfox/Michigan/22-018712-001/2022	BALF 3dpi	NP	744	T	A	P248	0.0433	SYN
77	A/redfox/Michigan/22-018712-001/2022	BALF 3dpi	NP	1235	T	C	F412S	0.0114		functional	region associated with RNA binding	PMID: 7745727, 10438825,
77	A/redfox/Michigan/22-018712-001/2022	BALF 3dpi	NP	1434	C	G	S478	0.0175	SYN
77	A/redfox/Michigan/22-018712-001/2022	BALF 3dpi	NA	163	A	C	T55P	0.0111
77	A/redfox/Michigan/22-018712-001/2022	BALF 3dpi	NA	340	G	A	V114M	0.0492	in stock at 5%
77	A/redfox/Michigan/22-018712-001/2022	BALF 3dpi	NA	363	C	T	F121	0.0189	SYN
77	A/redfox/Michigan/22-018712-001/2022	BALF 3dpi	NA	683	A	G	E228G	0.0214		functional	Zanamivir and Laninamivir Binding Site	PMID: 23028314,
77	A/redfox/Michigan/22-018712-001/2022	BALF 3dpi	NA	909	G	A	W303	0.0163	SYN
77	A/redfox/Michigan/22-018712-001/2022	BALF 3dpi	NA	915	T	C	S305	0.0191	SYN
77	A/redfox/Michigan/22-018712-001/2022	BALF 3dpi	NA	1288	A	G	R430G	0.0126
77	A/redfox/Michigan/22-018712-001/2022	BALF 3dpi	M	19	G	A	V7I	0.0263		functional	in N-terminal region binds to vRNP.	PMID: 10438836,
77	A/redfox/Michigan/22-018712-001/2022	BALF 3dpi	NS	508	A	G	T170A	0.0131
78	A/redfox/Michigan/22-018712-001/2022	BALF 3dpi	PB2	302	G	A	R101K	0.0431
78	A/redfox/Michigan/22-018712-001/2022	BALF 3dpi	PB2	504	C	T	F168	0.205	SYN, in stock at 28%
78	A/redfox/Michigan/22-018712-001/2022	BALF 3dpi	PB2	812	C	T	T271I	0.5387	in stock at 38%
78	A/redfox/Michigan/22-018712-001/2022	BALF 3dpi	PB2	886	G	A	D296N	0.0217
78	A/redfox/Michigan/22-018712-001/2022	BALF 3dpi	PB2	1106	G	A	R369K	0.0129
78	A/redfox/Michigan/22-018712-001/2022	BALF 3dpi	PB2	1115	C	A	A372D	0.0128
78	A/redfox/Michigan/22-018712-001/2022	BALF 3dpi	PB2	1166	G	A	R389K	0.5288	in stock at 38%
78	A/redfox/Michigan/22-018712-001/2022	BALF 3dpi	PB2	1509	A	G	R503	0.1431	SYN, in stock at 14%
78	A/redfox/Michigan/22-018712-001/2022	BALF 3dpi	PB1	333	G	A	M111	0.0273	SYN
78	A/redfox/Michigan/22-018712-001/2022	BALF 3dpi	PB1	436	A	T	T146S	0.0274
78	A/redfox/Michigan/22-018712-001/2022	BALF 3dpi	PB1	522	G	A	M174	0.0202	SYN
78	A/redfox/Michigan/22-018712-001/2022	BALF 3dpi	PB1	1362	G	A	P454	0.0239	SYN
78	A/redfox/Michigan/22-018712-001/2022	BALF 3dpi	PB1	1884	G	A	L628	0.0489	SYN, in stock at 5%
78	A/redfox/Michigan/22-018712-001/2022	BALF 3dpi	PA	396	A	G	L132	0.0201	SYN
78	A/redfox/Michigan/22-018712-001/2022	BALF 3dpi	PA	666	C	T	N222	0.0256	SYN
78	A/redfox/Michigan/22-018712-001/2022	BALF 3dpi	PA	793	C	T	P265S	0.1365	in stock at 29%
78	A/redfox/Michigan/22-018712-001/2022	BALF 3dpi	PA	871	A	G	S291G	0.0206
78	A/redfox/Michigan/22-018712-001/2022	BALF 3dpi	PA	912	G	A	L304	0.0231	SYN
78	A/redfox/Michigan/22-018712-001/2022	BALF 3dpi	PA	1466	G	A	C489Y	0.0129
78	A/redfox/Michigan/22-018712-001/2022	BALF 3dpi	PA	1612	G	A	E538K	0.013
78	A/redfox/Michigan/22-018712-001/2022	BALF 3dpi	PA	1811	A	G	E604G	0.0187
78	A/redfox/Michigan/22-018712-001/2022	BALF 3dpi	PA	1826	A	G	K609R	0.0207
78	A/redfox/Michigan/22-018712-001/2022	BALF 3dpi	HA	416	C	T	P139L	0.0244		functional	Introduction of Ser134Pro, Arg508Lys substitutions in the A/Vietnam/1194/2004 x PR8 backbone conferred increased binding to alpha 2-6 using a solid phase binding assay with the sodium salts of sialylglycopoymers.	PMID: 17108965,
78	A/redfox/Michigan/22-018712-001/2022	BALF 3dpi	HA	892	G	A	V298I	0.0197
78	A/redfox/Michigan/22-018712-001/2022	BALF 3dpi	HA	1087	G	A	V363I	0.1193	in stock at 15%
78	A/redfox/Michigan/22-018712-001/2022	BALF 3dpi	HA	1177	G	A	V393I	0.0298
78	A/redfox/Michigan/22-018712-001/2022	BALF 3dpi	HA	1392	C	T	Y464	0.0103	SYN
78	A/redfox/Michigan/22-018712-001/2022	BALF 3dpi	HA	1517	A	G	Q506R	0.042	in stock at 16%
78	A/redfox/Michigan/22-018712-001/2022	BALF 3dpi	HA	1543	A	G	R515G	0.0902
78	A/redfox/Michigan/22-018712-001/2022	BALF 3dpi	NP	333	C	T	Y111	0.0121	SYN
78	A/redfox/Michigan/22-018712-001/2022	BALF 3dpi	NP	881	A	G	E294G	0.0164
78	A/redfox/Michigan/22-018712-001/2022	BALF 3dpi	NP	991	A	G	M331V	0.0254
78	A/redfox/Michigan/22-018712-001/2022	BALF 3dpi	NP	1055	T	C	V352A	0.0179
78	A/redfox/Michigan/22-018712-001/2022	BALF 3dpi	NA	165	C	A	T55	0.0357	SYN
78	A/redfox/Michigan/22-018712-001/2022	BALF 3dpi	NA	216	C	T	T72	0.0109	SYN
78	A/redfox/Michigan/22-018712-001/2022	BALF 3dpi	NA	295	A	G	I99V+H33	0.0123
78	A/redfox/Michigan/22-018712-001/2022	BALF 3dpi	NA	340	G	A	V114M	0.0142	in stock at 5%
78	A/redfox/Michigan/22-018712-001/2022	BALF 3dpi	NA	458	G	A	S153N	0.0311
78	A/redfox/Michigan/22-018712-001/2022	BALF 3dpi	NA	885	T	C	N295	0.0481	SYN
78	A/redfox/Michigan/22-018712-001/2022	BALF 3dpi	NA	1093	A	G	T365A	0.0197
78	A/redfox/Michigan/22-018712-001/2022	BALF 3dpi	NA	1256	G	A	R419K	0.0389
78	A/redfox/Michigan/22-018712-001/2022	BALF 3dpi	NS	79	C	T	L27	0.0105	SYN
78	A/redfox/Michigan/22-018712-001/2022	BALF 3dpi	NS	462	A	G	G154	0.0114	SYN
78	A/redfox/Michigan/22-018712-001/2022	BALF 3dpi	NS	617	G	A	S206N	0.0104
78	A/redfox/Michigan/22-018712-001/2022	BALF 3dpi	NS	721	G	A	A241T	0.0128
79	A/redfox/Michigan/22-018712-001/2022	BALF 3dpi	PB2	504	C	T	F168	0.1062	SYN, in stock at 28%
79	A/redfox/Michigan/22-018712-001/2022	BALF 3dpi	PB2	741	A	G	G247	0.0989	SYN
79	A/redfox/Michigan/22-018712-001/2022	BALF 3dpi	PB2	810	A	T	A270	0.0497	SYN
79	A/redfox/Michigan/22-018712-001/2022	BALF 3dpi	PB2	812	C	T	T271I	0.6488	in stock at 38%
79	A/redfox/Michigan/22-018712-001/2022	BALF 3dpi	PB2	1037	C	T	T346I	0.0395
79	A/redfox/Michigan/22-018712-001/2022	BALF 3dpi	PB2	1166	G	A	R389K	0.6305	in stock at 38%
79	A/redfox/Michigan/22-018712-001/2022	BALF 3dpi	PB2	1509	A	G	R503	0.1198	SYN, in stock at 14%
79	A/redfox/Michigan/22-018712-001/2022	BALF 3dpi	PB2	1802	A	C	Q601P	0.0963
79	A/redfox/Michigan/22-018712-001/2022	BALF 3dpi	PB2	1886	G	A	S629N	0.0629
79	A/redfox/Michigan/22-018712-001/2022	BALF 3dpi	PB1	1181	C	T	P394L	0.1268
79	A/redfox/Michigan/22-018712-001/2022	BALF 3dpi	PB1	1260	A	G	G420	0.0778	SYN
79	A/redfox/Michigan/22-018712-001/2022	BALF 3dpi	PB1	1286	G	A	R429K	0.0701
79	A/redfox/Michigan/22-018712-001/2022	BALF 3dpi	PB1	1346	T	C	L449P	0.0266
79	A/redfox/Michigan/22-018712-001/2022	BALF 3dpi	PB1	1572	C	T	S524	0.1325	SYN
79	A/redfox/Michigan/22-018712-001/2022	BALF 3dpi	PB1	1722	C	T	F574	0.0211	SYN
79	A/redfox/Michigan/22-018712-001/2022	BALF 3dpi	PA	793	C	T	P265S	0.205	in stock at 29%
79	A/redfox/Michigan/22-018712-001/2022	BALF 3dpi	PA	1025	T	C	L342P	0.1292
79	A/redfox/Michigan/22-018712-001/2022	BALF 3dpi	HA	1538	T	C	L513S	0.0367		functional	Introduction of Glu86Lys, Asn204Lys, Arg508Lys substitutions in the A/Vietnam/1194/2004 (HA,NA) x PR8 backbone conferred increased binding to alpha 2-6 using a solid phase binding assay with the sodium salts of sialylglycopoymers.	PMID:17108965,
79	A/redfox/Michigan/22-018712-001/2022	BALF 3dpi	NP	525	A	G	R175	0.0362	SYN
79	A/redfox/Michigan/22-018712-001/2022	BALF 3dpi	NP	601	A	G	I201V	0.0146
79	A/redfox/Michigan/22-018712-001/2022	BALF 3dpi	NP	826	C	T	L276	0.0913	SYN
79	A/redfox/Michigan/22-018712-001/2022	BALF 3dpi	NP	1102	A	G	N368D	0.117
79	A/redfox/Michigan/22-018712-001/2022	BALF 3dpi	NA	340	G	A	V114M	0.2105	in stock at 5%
79	A/redfox/Michigan/22-018712-001/2022	BALF 3dpi	M	92	T	C	V31A	0.0782		functional	It is shown that single-amino-acid substitution at this position within the transmembrane domain of M2 produces amantadine resistance in Influenza viruses	PMID: 15673732,
79	A/redfox/Michigan/22-018712-001/2022	BALF 3dpi	NS	88	G	A	A30T	0.0364
79	A/redfox/Michigan/22-018712-001/2022	BALF 3dpi	NS	200	G	A	R67K	0.0402
79	A/redfox/Michigan/22-018712-001/2022	BALF 3dpi	NS	817	T	C	F273L	0.0204
80	A/redfox/Michigan/22-018712-001/2022	BALF 3dpi	PB2	98	A	G	K33R	0.1465
80	A/redfox/Michigan/22-018712-001/2022	BALF 3dpi	PB2	504	C	T	F168	0.987	SYN, in stock at 28%
80	A/redfox/Michigan/22-018712-001/2022	BALF 3dpi	PB2	921	C	T	A307	0.0324	SYN
80	A/redfox/Michigan/22-018712-001/2022	BALF 3dpi	PB1	173	A	G	N58S	0.0171
80	A/redfox/Michigan/22-018712-001/2022	BALF 3dpi	PB1	1751	G	A	R584H	0.0204
80	A/redfox/Michigan/22-018712-001/2022	BALF 3dpi	PA	793	C	T	P265S	0.9775	in stock at 29%
80	A/redfox/Michigan/22-018712-001/2022	BALF 3dpi	HA	308	A	G	N103S	0.0304
80	A/redfox/Michigan/22-018712-001/2022	BALF 3dpi	HA	466	G	A	A156T	0.0223
80	A/redfox/Michigan/22-018712-001/2022	BALF 3dpi	NP	813	T	C	A271	0.0104	SYN
80	A/redfox/Michigan/22-018712-001/2022	BALF 3dpi	NA	340	G	A	V114M	0.9793	in stock at 5%
80	A/redfox/Michigan/22-018712-001/2022	BALF 3dpi	NS	175	C	T	R59C	0.0253
81	A/redfox/Michigan/22-018712-001/2022	BALF 5dpi	PB2	47	C	T	T16I	0.0615
81	A/redfox/Michigan/22-018712-001/2022	BALF 5dpi	PB2	222	G	A	G74	0.0129	SYN
81	A/redfox/Michigan/22-018712-001/2022	BALF 5dpi	PB2	458	A	G	D153G	0.0116
81	A/redfox/Michigan/22-018712-001/2022	BALF 5dpi	PB2	504	C	T	F168	0.2507	SYN, in stock at 28%
81	A/redfox/Michigan/22-018712-001/2022	BALF 5dpi	PB2	812	C	T	T271I	0.312	in stock at 38%
81	A/redfox/Michigan/22-018712-001/2022	BALF 5dpi	PB2	883	G	A	V295I	0.022
81	A/redfox/Michigan/22-018712-001/2022	BALF 5dpi	PB2	1166	G	A	R389K	0.3146	in stock at 38%
81	A/redfox/Michigan/22-018712-001/2022	BALF 5dpi	PB2	1367	A	T	N456I	0.0222
81	A/redfox/Michigan/22-018712-001/2022	BALF 5dpi	PB2	1509	A	G	R503	0.3371	SYN, in stock at 14%
81	A/redfox/Michigan/22-018712-001/2022	BALF 5dpi	PB2	1941	A	G	I647	0.0104	SYN
81	A/redfox/Michigan/22-018712-001/2022	BALF 5dpi	PB1	279	T	C	A93	0.0109	SYN
81	A/redfox/Michigan/22-018712-001/2022	BALF 5dpi	PB1	524	A	G	D175G	0.0102
81	A/redfox/Michigan/22-018712-001/2022	BALF 5dpi	PB1	1419	C	T	V473	0.0194	SYN
81	A/redfox/Michigan/22-018712-001/2022	BALF 5dpi	PB1	1884	G	A	L628	0.0418	SYN, in stock at 5%
81	A/redfox/Michigan/22-018712-001/2022	BALF 5dpi	PB1	2017	T	A	S673T	0.176
81	A/redfox/Michigan/22-018712-001/2022	BALF 5dpi	PA	654	T	C	S218	0.0267	SYN
81	A/redfox/Michigan/22-018712-001/2022	BALF 5dpi	PA	793	C	T	P265S	0.1122	in stock at 29%
81	A/redfox/Michigan/22-018712-001/2022	BALF 5dpi	PA	811	C	A	P271T	0.0177
81	A/redfox/Michigan/22-018712-001/2022	BALF 5dpi	PA	894	G	A	E298	0.2464	SYN
81	A/redfox/Michigan/22-018712-001/2022	BALF 5dpi	PA	1669	G	T	V557L	0.0176
81	A/redfox/Michigan/22-018712-001/2022	BALF 5dpi	PA	1841	A	G	N614S	0.0282
81	A/redfox/Michigan/22-018712-001/2022	BALF 5dpi	HA	724	A	G	M242V	0.0327
81	A/redfox/Michigan/22-018712-001/2022	BALF 5dpi	HA	1087	G	A	V363I	0.2333	in stock at 15%
81	A/redfox/Michigan/22-018712-001/2022	BALF 5dpi	HA	1517	A	G	Q506R	0.2424	in stock at 16%
81	A/redfox/Michigan/22-018712-001/2022	BALF 5dpi	NP	46	G	A	G15S	0.0245
81	A/redfox/Michigan/22-018712-001/2022	BALF 5dpi	NP	412	A	G	I138V	0.0262
81	A/redfox/Michigan/22-018712-001/2022	BALF 5dpi	NA	340	G	A	V114M	0.0153	in stock at 5%
81	A/redfox/Michigan/22-018712-001/2022	BALF 5dpi	NA	506	C	T	P169L	0.0104
82	A/redfox/Michigan/22-018712-001/2022	BALF 5dpi	PB2	504	C	T	F168	0.0474	SYN, in stock at 28%
82	A/redfox/Michigan/22-018712-001/2022	BALF 5dpi	PB2	812	C	T	T271I	0.5964	in stock at 38%
82	A/redfox/Michigan/22-018712-001/2022	BALF 5dpi	PB2	1166	G	A	R389K	0.5714	in stock at 38%
82	A/redfox/Michigan/22-018712-001/2022	BALF 5dpi	PB2	1509	A	G	R503	0.1829	SYN, in stock at 14%
82	A/redfox/Michigan/22-018712-001/2022	BALF 5dpi	PB2	1534	C	A	L512I	0.0283
82	A/redfox/Michigan/22-018712-001/2022	BALF 5dpi	PB1	368	C	T	T123I	0.0206
82	A/redfox/Michigan/22-018712-001/2022	BALF 5dpi	PB1	817	G	A	V273I	0.0141
82	A/redfox/Michigan/22-018712-001/2022	BALF 5dpi	PB1	1123	A	G	S375G	0.0125		functional	Position, not mutation. Introduction of Val3Ala, Asn328Lys, Asn375Ser substitutions in the A/Vietnam/1203/2004 backbone conferred increased virulence as indicated by lethality in mice.	PMID:16533883,
82	A/redfox/Michigan/22-018712-001/2022	BALF 5dpi	PB1	1851	C	T	D617	0.019	SYN
82	A/redfox/Michigan/22-018712-001/2022	BALF 5dpi	PB1	2109	T	C	S703	0.0824	SYN
82	A/redfox/Michigan/22-018712-001/2022	BALF 5dpi	PA	95	C	T	T32I	0.015
82	A/redfox/Michigan/22-018712-001/2022	BALF 5dpi	PA	190	G	A	E64K	0.7017
82	A/redfox/Michigan/22-018712-001/2022	BALF 5dpi	PA	550	A	C	S184R	0.0242
82	A/redfox/Michigan/22-018712-001/2022	BALF 5dpi	PA	662	C	T	P221L	0.0191
82	A/redfox/Michigan/22-018712-001/2022	BALF 5dpi	PA	793	C	T	P265S	0.2126	in stock at 29%
82	A/redfox/Michigan/22-018712-001/2022	BALF 5dpi	PA	876	C	T	I292	0.0156	SYN
82	A/redfox/Michigan/22-018712-001/2022	BALF 5dpi	PA	915	T	C	Y305	0.0137	SYN
82	A/redfox/Michigan/22-018712-001/2022	BALF 5dpi	HA	1072	G	T	G358*	0.0181	introduces a stop codon
82	A/redfox/Michigan/22-018712-001/2022	BALF 5dpi	HA	1087	G	A	V363I	0.523	in stock at 15%
82	A/redfox/Michigan/22-018712-001/2022	BALF 5dpi	HA	1476	A	G	E492	0.014	SYN
82	A/redfox/Michigan/22-018712-001/2022	BALF 5dpi	HA	1517	A	G	Q506R	0.4426	in stock at 16%
82	A/redfox/Michigan/22-018712-001/2022	BALF 5dpi	HA	1600	A	G	I534V	0.0236
82	A/redfox/Michigan/22-018712-001/2022	BALF 5dpi	NP	100	G	T	G34C	0.0199
82	A/redfox/Michigan/22-018712-001/2022	BALF 5dpi	NP	544	G	T	A182S	0.0169
82	A/redfox/Michigan/22-018712-001/2022	BALF 5dpi	NP	595	C	T	R199*	0.0137	introduces a stop codon
82	A/redfox/Michigan/22-018712-001/2022	BALF 5dpi	NP	1278	G	A	M426	0.021	SYN
82	A/redfox/Michigan/22-018712-001/2022	BALF 5dpi	NP	1290	G	A	T430	0.0177	SYN
82	A/redfox/Michigan/22-018712-001/2022	BALF 5dpi	NA	192	G	A	Q64	0.0306	SYN
82	A/redfox/Michigan/22-018712-001/2022	BALF 5dpi	NA	528	T	C	S176	0.0111	SYN
82	A/redfox/Michigan/22-018712-001/2022	BALF 5dpi	NA	543	A	G	A181	0.0173	SYN
82	A/redfox/Michigan/22-018712-001/2022	BALF 5dpi	NA	790	G	A	V264I	0.0156
82	A/redfox/Michigan/22-018712-001/2022	BALF 5dpi	NA	1007	G	A	S336N	0.0165
82	A/redfox/Michigan/22-018712-001/2022	BALF 5dpi	NA	1055	A	G	K352R	0.0144
82	A/redfox/Michigan/22-018712-001/2022	BALF 5dpi	M	306	A	G	K102	0.0117	SYN
82	A/redfox/Michigan/22-018712-001/2022	BALF 5dpi	M	389	T	A	L130H	0.0102
83	A/redfox/Michigan/22-018712-001/2022	BALF 5dpi	PB2	504	C	T	F168	0.2225	SYN, in stock at 28%
83	A/redfox/Michigan/22-018712-001/2022	BALF 5dpi	PB2	812	C	T	T271I	0.5132	in stock at 38%
83	A/redfox/Michigan/22-018712-001/2022	BALF 5dpi	PB2	1166	G	A	R389K	0.4444	in stock at 38%
83	A/redfox/Michigan/22-018712-001/2022	BALF 5dpi	PB2	1509	A	G	R503	0.2054	SYN, in stock at 14%
83	A/redfox/Michigan/22-018712-001/2022	BALF 5dpi	PB2	1632	G	A	S544	0.0226	SYN
83	A/redfox/Michigan/22-018712-001/2022	BALF 5dpi	PB1	233	A	G	E78G	0.0115
83	A/redfox/Michigan/22-018712-001/2022	BALF 5dpi	PB1	237	A	G	P79	0.0204	SYN
83	A/redfox/Michigan/22-018712-001/2022	BALF 5dpi	PB1	396	G	A	T132	0.0143	SYN
83	A/redfox/Michigan/22-018712-001/2022	BALF 5dpi	PB1	525	T	C	D175	0.0128	SYN
83	A/redfox/Michigan/22-018712-001/2022	BALF 5dpi	PB1	721	A	G	I241V	0.013
83	A/redfox/Michigan/22-018712-001/2022	BALF 5dpi	PB1	941	A	G	N314S	0.0109
83	A/redfox/Michigan/22-018712-001/2022	BALF 5dpi	PB1	1053	A	G	L351	0.037	SYN
83	A/redfox/Michigan/22-018712-001/2022	BALF 5dpi	PB1	1821	A	G	P607	0.0192	SYN
83	A/redfox/Michigan/22-018712-001/2022	BALF 5dpi	PB1	2143	G	A	V715M	0.0121
83	A/redfox/Michigan/22-018712-001/2022	BALF 5dpi	PA	793	C	T	P265S	0.2189	in stock at 29%
83	A/redfox/Michigan/22-018712-001/2022	BALF 5dpi	PA	1287	G	A	G429	0.0114	SYN
83	A/redfox/Michigan/22-018712-001/2022	BALF 5dpi	PA	1738	G	A	E580K	0.0143
83	A/redfox/Michigan/22-018712-001/2022	BALF 5dpi	PA	1782	C	A	S594	0.0504	SYN
83	A/redfox/Michigan/22-018712-001/2022	BALF 5dpi	PA	1945	C	A	L649I	0.082
83	A/redfox/Michigan/22-018712-001/2022	BALF 5dpi	PA	2091	T	C	D697	0.0258	SYN
83	A/redfox/Michigan/22-018712-001/2022	BALF 5dpi	HA	724	A	G	M242V	0.0725
83	A/redfox/Michigan/22-018712-001/2022	BALF 5dpi	HA	798	A	T	P266	0.011	SYN
83	A/redfox/Michigan/22-018712-001/2022	BALF 5dpi	HA	843	G	A	M281	0.0186	SYN
83	A/redfox/Michigan/22-018712-001/2022	BALF 5dpi	HA	1087	G	A	V363I	0.0984	in stock at 15%
83	A/redfox/Michigan/22-018712-001/2022	BALF 5dpi	HA	1517	A	G	Q506R	0.0802	in stock at 16%
83	A/redfox/Michigan/22-018712-001/2022	BALF 5dpi	HA	1526	A	T	E509V	0.0107
83	A/redfox/Michigan/22-018712-001/2022	BALF 5dpi	HA	1531	G	A	A511T	0.0109
83	A/redfox/Michigan/22-018712-001/2022	BALF 5dpi	NP	125	A	C	Q42P	0.0109
83	A/redfox/Michigan/22-018712-001/2022	BALF 5dpi	NP	581	T	C	I194T	0.0106
83	A/redfox/Michigan/22-018712-001/2022	BALF 5dpi	NP	641	G	A	R214K	0.0138		functional	Residues 214, 217, and 253 of Aichi NP play a critical role in influenza virus morphology, possibly through interaction with the M1 layer during virus budding	PMID:24335312,
83	A/redfox/Michigan/22-018712-001/2022	BALF 5dpi	NP	1474	A	G	N492D	0.0378
83	A/redfox/Michigan/22-018712-001/2022	BALF 5dpi	NA	22	A	G	T8A	0.0606
83	A/redfox/Michigan/22-018712-001/2022	BALF 5dpi	NA	232	C	G	Q78E	0.0157
83	A/redfox/Michigan/22-018712-001/2022	BALF 5dpi	M	69	G	A	E23	0.0122	SYN
83	A/redfox/Michigan/22-018712-001/2022	BALF 5dpi	M	839	G	A	R280H	0.0105
83	A/redfox/Michigan/22-018712-001/2022	BALF 5dpi	NS	38	G	A	C13Y	0.0125
83	A/redfox/Michigan/22-018712-001/2022	BALF 5dpi	NS	225	G	A	E75	0.0303	SYN
84	A/redfox/Michigan/22-018712-001/2022	BALF 5dpi	PB2	546	A	G	Q182	0.0573	SYN
84	A/redfox/Michigan/22-018712-001/2022	BALF 5dpi	PB2	1509	A	G	R503	1	SYN, in stock at 14%
84	A/redfox/Michigan/22-018712-001/2022	BALF 5dpi	PB2	1684	A	G	I562V	0.0665
84	A/redfox/Michigan/22-018712-001/2022	BALF 5dpi	PB1	448	T	C	F150L	0.0238
84	A/redfox/Michigan/22-018712-001/2022	BALF 5dpi	PB1	2131	A	G	I711V	0.0335
84	A/redfox/Michigan/22-018712-001/2022	BALF 5dpi	PA	483	C	T	Y161	0.02	SYN
84	A/redfox/Michigan/22-018712-001/2022	BALF 5dpi	PA	793	C	T	P265S	1	in stock at 29%
84	A/redfox/Michigan/22-018712-001/2022	BALF 5dpi	PA	832	C	T	Q278*	0.0228	introduces a stop codon
84	A/redfox/Michigan/22-018712-001/2022	BALF 5dpi	PA	1148	A	G	D383G	0.0141
84	A/redfox/Michigan/22-018712-001/2022	BALF 5dpi	PA	1428	C	T	A476	0.0205	SYN
84	A/redfox/Michigan/22-018712-001/2022	BALF 5dpi	PA	1727	A	G	K575R	0.0208
84	A/redfox/Michigan/22-018712-001/2022	BALF 5dpi	PA	2046	T	C	D682	0.0139	SYN
84	A/redfox/Michigan/22-018712-001/2022	BALF 5dpi	PA	2056	C	G	L686V	0.0355
84	A/redfox/Michigan/22-018712-001/2022	BALF 5dpi	HA	293	G	A	R98Q	0.0217
84	A/redfox/Michigan/22-018712-001/2022	BALF 5dpi	HA	391	C	T	L131	0.0688	SYN
84	A/redfox/Michigan/22-018712-001/2022	BALF 5dpi	HA	630	A	C	P210	0.0791	SYN
84	A/redfox/Michigan/22-018712-001/2022	BALF 5dpi	HA	864	C	T	G288	0.0755	SYN
84	A/redfox/Michigan/22-018712-001/2022	BALF 5dpi	HA	1179	T	A	V393	0.1242	SYN
84	A/redfox/Michigan/22-018712-001/2022	BALF 5dpi	HA	1241	A	G	E414G	0.0131
84	A/redfox/Michigan/22-018712-001/2022	BALF 5dpi	HA	1394	A	G	D465G	0.0149
84	A/redfox/Michigan/22-018712-001/2022	BALF 5dpi	NP	111	G	A	G37	0.0264	SYN
84	A/redfox/Michigan/22-018712-001/2022	BALF 5dpi	NP	908	C	T	P303L	0.0376
84	A/redfox/Michigan/22-018712-001/2022	BALF 5dpi	NP	1297	A	G	T433A	0.0782
84	A/redfox/Michigan/22-018712-001/2022	BALF 5dpi	M	307	C	A	L103M	0.0245
84	A/redfox/Michigan/22-018712-001/2022	BALF 5dpi	M	610	G	A	E204K	0.0242
84	A/redfox/Michigan/22-018712-001/2022	BALF 5dpi	M	785	A	G	H262R	0.0296
84	A/redfox/Michigan/22-018712-001/2022	BALF 5dpi	NS	537	G	A	G179	0.1447	SYN
